# Supplementary material for: Green Ultrasound-Assisted Extraction of Onion Polyphenols Using a Choline Chloride-Urea Deep Eutectic Solvent: Extraction Efficiency, Solvent Selectivity, and Antioxidant Assay Compatibility
Source: Antioxidants (Basel). 2026 Jun 30;15(7):826. doi: 10.3390/antiox15070826 (PMC13405354; doi:10.3390/antiox15070826)
Supplement: Supplementary file 1 [file antioxidants-15-00826-s001.zip]

Archive with 1 entries (1 files):
- antioxidants-4291434-supplementary.pdf
